# Supplementary material for: The Vault Complex Is Significantly Involved in Therapeutic Responsiveness of Endocrine Tumors and Linked to Autophagy under Chemotherapeutic Conditions
Source: Cancers (Basel). 2023 Mar 15;15(6):1783. doi: 10.3390/cancers15061783 (PMC10046419; doi:10.3390/cancers15061783)
Supplement: Supplementary file 1 [file cancers-15-01783-s001.zip]

Archive with 1 entries (1 files):
- cancers-2263779-supplementary.pdf
